# Supplementary material for: Development of a Three-Component Nutrient Density Calculator (NDC) for Mixed Dishes to Guide Innovation and Reformulation of Recipes
Source: Nutrients. 2026 Jul 12;18(14):2282. doi: 10.3390/nu18142282 (PMC13416164; doi:10.3390/nu18142282)
Supplement: Supplementary file 1 [file nutrients-18-02282-s001.zip]

Archive with 1 entries (1 files):
- nutrients-4370705-supplementary.pdf
